# Supplementary material for: Hesperetin-7-O-Glucuronide Improves Endothelial Cell Function Through Improving NO/ET-1 Balance and Reducing Oxidative Stress via miRNAs
Source: Curr Issues Mol Biol. 2026 May 21;48(5):538. doi: 10.3390/cimb48050538 (PMC13206419; doi:10.3390/cimb48050538)
Supplement: Supplementary file 1 [file cimb-48-00538-s001.zip]

Archive with 1 entries (1 files):
- cimb-4264922-supplementary.pdf
